# Supplementary material for: Attempting genetic inference from directional asymmetry during convergent hindlimb reduction in squamates
Source: Ecol Evol. 2022 Jul 14;12(7):e9088. doi: 10.1002/ece3.9088 (PMC9280442; doi:10.1002/ece3.9088)
Supplement: Supplementary file 1 — Supplementary Information [file ECE3-12-e9088-s001.xlsx]

## Sheet: AMNH
LUC ID	Catalog ID	Museum	Species	loan date	notes
Ss.01260.600	R1260	AMNH	C. sepsoides	210518
Ss.27364.625	R27364	AMNH	C. sepsoides	210518
Ss.28912.525	R28912	AMNH	C. sepsoides	210518
Ss.28913.250	R28913	AMNH	C. sepsoides	210518
Ss.28924.575	R28924	AMNH	C. sepsoides	210518
Ss.58813.1100	R58813	AMNH	C. sepsoides	210518
Ss.58854.1100	R58854	AMNH	C. sepsoides	210518
Tt.65221.275	R65221	AMNH	T. teyou	210518
Ss.88380.500	R88380	AMNH	C. sepsoides	210518
Tt.141470.162	R141470	AMNH	T. teyou	210518
Tt.141471.250	R141471	AMNH	T. teyou	210518
Tt.141472.225	R141472	AMNH	T. teyou	210518
Tt.141480.175	R141480	AMNH	T. teyou	210518
Tt.141486.275	R141486	AMNH	T. teyou	210518
Tt.141487.275	R141487	AMNH	T. teyou	210518
Ss.143532.550	R143532	AMNH	S. sepsoides	210518
Oa.163267.175	R163267	AMNH	O. attenuatus attenuatus	210518
Oa.163268.150	R163268	AMNH	O. attenuatus attenuatus	210518
Oa.163271.250	R163271	AMNH	O. attenuatus attenuatus	210518
Oa.163272.175	R163272	AMNH	O. attenuatus attenuatus	210518
Oa.163273.250	R163273	AMNH	O. attenuatus attenuatus	210518
Oa.163274.225	R163274	AMNH	O. attenuatus attenuatus	210518
Oa.163275.200	R163275	AMNH	O. attenuatus attenuatus	210518
Oa.163276.950	R163276	AMNH	O. attenuatus attenuatus	210518
Oa.163277.200	R163277	AMNH	O. attenuatus attenuatus	210518
Oa.163278.275	R163278	AMNH	O. attenuatus attenuatus	210518
Oa.163279.200	R163279	AMNH	O. attenuatus attenuatus	210518
Oa.163282.225	R163282	AMNH	O. attenuatus attenuatus	210518
Oa.163286.325	R163286	AMNH	O. attenuatus attenuatus	210518
Oa.163293.175	R163293	AMNH	O. attenuatus attenuatus	210518
Oa.163297.200	R163297	AMNH	O. attenuatus attenuatus	210518
Oa.163298.175	R163298	AMNH	O. attenuatus attenuatus	210518
Oa.163300.162	R163300	AMNH	O. attenuatus attenuatus	210518
Oa.163301.200	R163301	AMNH	O. attenuatus attenuatus	210518
Oa.163304.125	R163304	AMNH	O. attenuatus attenuatus	210518
Oa.163308.250	R163308	AMNH	O. attenuatus attenuatus	210518
Pl.20880.550	R20880	AMNH	P. lepidopodus	201029
Pl.20881.500	R20881	AMNH	P. lepidopodus	201029
Pl.22354.600	R22354	AMNH	P. lepidopodus	201029
Pl.22355.525	R22355	AMNH	P. lepidopodus	201029
Tt.65220.775	R65219	AMNH	T. teyou teyou	201029	unused b/c pg.an & lfe.po points cut off
Tt.65219	R65220	AMNH	T. teyou teyou	201029	unused b/c pg.an cut off & lfe.an obscured
Tt.65224.600	R65224	AMNH	T. teyou teyou	201029
Oa.113195.287	R113195	AMNH	O. attenuatus attenuatus	201029
Oa.128241.375	R128241	AMNH	O. attenuatus attenuatus	201029
Oa.128242.475	R128242	AMNH	O. attenuatus attenuatus	201029
Tt.141465.600	R141465	AMNH	T. teyou	201029
Tt.141466.725	R141466	AMNH	T. teyou	201029
Tt.141467.650	R141467	AMNH	T. teyou	201029
Tt.141468.650	R141468	AMNH	T. teyou	201029
Tt.141469.750	R141469	AMNH	T. teyou	201029
Oa.151235.600	R151235	AMNH	O. attenuatus attenuatus	201029
Oa.151238.375	R151238	AMNH	O. attenuatus attenuatus	201029
Oa.163251.487	R163251	AMNH	O. attenuatus attenuatus	201029
Oa.163252.475	R163252	AMNH	O. attenuatus attenuatus	201029
Oa.163253.425	R163253	AMNH	O. attenuatus attenuatus	201029
Oa.163254.450	R163254	AMNH	O. attenuatus attenuatus	201029
Oa.163255.525	R163255	AMNH	O. attenuatus attenuatus	201029
Oa.163256.525	R163256	AMNH	O. attenuatus attenuatus	201029
Oa.163257.625	R163257	AMNH	O. attenuatus attenuatus	201029
Oa.163258.525	R163258	AMNH	O. attenuatus attenuatus	201029
Oa.163259.462	R163259	AMNH	O. attenuatus attenuatus	201029
Oa.163260.475	R163260	AMNH	O. attenuatus attenuatus	201029
Oa.163261.525	R163261	AMNH	O. attenuatus attenuatus	201029
Oa.163262.600	R163262	AMNH	O. attenuatus attenuatus	201029
Oa.163263.575	R163263	AMNH	O. attenuatus attenuatus	201029
Oa.163264.487	R163264	AMNH	O. attenuatus attenuatus	201029
Oa.163265.975	R163265	AMNH	O. attenuatus attenuatus	201029
Oa.163266.537	R163266	AMNH	O. attenuatus attenuatus	201029
Oa.163269.587	R163269	AMNH	O. attenuatus attenuatus	201029
Oa.163270.462	R163270	AMNH	O. attenuatus attenuatus	201029
Tt.21093.200	R21093	AMNH	T. teyou cyanogaster	210614
Tt.21094.225	R21094	AMNH	T. teyou cyanogaster	210614
Tt.21095.250	R21095	AMNH	T. teyou cyanogaster	210614
Tt.21096.275	R21096	AMNH	T. teyou cyanogaster	210614
Tt.21097.225	R21097	AMNH	T. teyou cyanogaster	210614
Tt.21098.275	R21098	AMNH	T. teyou cyanogaster	210614
Bi.28441.225	R28441	AMNH	B. intermedia Noble	210614
Bi.28442.250	R28442	AMNH	B. intermedia Noble	210614
Bi.28443.225	R28443	AMNH	B. intermedia Noble	210614
Bi.28444.225	R28444	AMNH	B. intermedia Noble	210614
Bi.28445.275	R28445	AMNH	B. intermedia Noble	210614
Bi.28446.250	R28446	AMNH	B. intermedia Noble	210614	unused b/c broken rpg and fe heads obscured
Bi.28447.200	R28447	AMNH	B. intermedia Noble	210614
Bi.28448.250	R28448	AMNH	B. intermedia Noble	210614
Bi.28449.275	R28449	AMNH	B. intermedia Noble	210614
Bi.28450.225	R28450	AMNH	B. intermedia Noble	210614
Bi.28451.250	R28451	AMNH	B. intermedia Noble	210614
Tt.65216.225	R65216	AMNH	T. teyou teyou	210614
Tt.65218.250	R65218	AMNH	T. teyou teyou	210614

## Sheet: MCZ
LUC ID	Catalog ID	Museum	Species	loan date	notes
Bi.183825.225	R-183825	MCZ	B. intermedia	211102
Bi.183826.275	R-183826	MCZ	B. intermedia	211102
Bi.183827.250	R-183827	MCZ	B. intermedia	211102
Bi.183933.225	R-183933	MCZ	B. intermedia	211102
Bi.183934.250	R-183934	MCZ	B. intermedia	211102
Bi.183935.225	R-183935	MCZ	B. intermedia	211102
Bi.183939.250	R-183939	MCZ	B. intermedia	211102
Bi.183942.275	R-183942	MCZ	B. intermedia	211102
Bi.183945	R-183945	MCZ	B. intermedia	211102	unused b/c low quality
Bi.183947.200	R-183947	MCZ	B. intermedia	211102
Bi.183948.175	R-183948	MCZ	B. intermedia	211102
Bi.183950.225	R-183950	MCZ	B. intermedia	211102
Bi.183952.175	R-183952	MCZ	B. intermedia	211102
Bi.183955.275	R-183955	MCZ	B. intermedia	211102
Bi.183958.275	R-183958	MCZ	B. intermedia	211102
Bi.183960.275	R-183960	MCZ	B. intermedia	211102
Bi.183963.275	R-183963	MCZ	B. intermedia	211102
Bi.183964.262	R-183964	MCZ	B. intermedia	211102
Bi.183966.250	R-183966	MCZ	B. intermedia	211102
Bi.183967.250	R-183967	MCZ	B. intermedia	211102
Bi.183968.250	R-183968	MCZ	B. intermedia	211102
Bi.183969.250	R-183969	MCZ	B. intermedia	211102
Bi.183970.225	R-183970	MCZ	B. intermedia	211102
Bi.183972.225	R-183972	MCZ	B. intermedia	211102
Bi.184057.225	R-184057	MCZ	B. intermedia	211102
Bi.183975.275	R-184075	MCZ	B. intermedia	211102
Bi.183979.225	R-183979	MCZ	B. intermedia	211102
Bi.183981.237	R-183981	MCZ	B. intermedia	211102
Bi.183987.150	R-183987	MCZ	B. intermedia	211102
Bi.183992.250	R-183992	MCZ	B. intermedia	211102
Bi.183993.225	R-183993	MCZ	B. intermedia	211102
Bi.183994.137	R-183994	MCZ	B. intermedia	211102
Bi.183995.200	R-183995	MCZ	B. intermedia	211102
Bi.183996.175	R-183996	MCZ	B. intermedia	211102
Bi.183999.150	R-183999	MCZ	B. intermedia	211102
Bi.184001.175	R-184001	MCZ	B. intermedia	211102
Bi.184002.225	R-184002	MCZ	B. intermedia	211102
Bi.184003.175	R-184003	MCZ	B. intermedia	211102
Bi.184008.275	R-184008	MCZ	B. intermedia	211102
Bi.184009.250	R-184009	MCZ	B. intermedia	211102
Bi.184010.225	R-184010	MCZ	B. intermedia	211102
Bi.184012.200	R-184012	MCZ	B. intermedia	211102
Bi.184013.225	R-184013	MCZ	B. intermedia	211102
Bi.184014	R-184014	MCZ	B. intermedia	211102	unused b/c low quality
Bi.184017.200	R-184017	MCZ	B. intermedia	211102
Bi.184018.250	R-184018	MCZ	B. intermedia	211102
Bi.184019.237	R-184019	MCZ	B. intermedia	211102
Bi.184021.250	R-184021	MCZ	B. intermedia	211102
Bi.184022.225	R-184022	MCZ	B. intermedia	211102
Bi.184025.187	R-184025	MCZ	B. intermedia	211102
Bi.184032.225	R-184032	MCZ	B. intermedia	211102
Bi.184034.250	R-184034	MCZ	B. intermedia	211102
Bi.184037.250	R-184037	MCZ	B. intermedia	211102
Bi.184038.225	R-184038	MCZ	B. intermedia	211102
Bi.184042.300	R-184042	MCZ	B. intermedia	211102
Bi.184043.200	R-184043	MCZ	B. intermedia	211102
Bi.184045.275	R-184045	MCZ	B. intermedia	211102
Bi.184046.225	R-184046	MCZ	B. intermedia	211102
Bi.184047.250	R-184047	MCZ	B. intermedia	211102
Bi.184051.225	R-184051	MCZ	B. intermedia	211102
Bi.184061.225	R-184061	MCZ	B. intermedia	211102
Bi.184062.225	R-184062	MCZ	B. intermedia	211102
Bi.184066.200	R-184066	MCZ	B. intermedia	211102
Bi.184067.225	R-184067	MCZ	B. intermedia	211102
Bi.184072.150	R-184072	MCZ	B. intermedia	211102
Bi.184073.225	R-184073	MCZ	B. intermedia	211102
Bi.184076.225	R-184076	MCZ	B. intermedia	211102
Bi.184078.200	R-184078	MCZ	B. intermedia	211102
Bi.184079.175	R-184079	MCZ	B. intermedia	211102
Bi.184080.250	R-184080	MCZ	B. intermedia	211102
Bi.184086.250	R-184086	MCZ	B. intermedia	211102
Bi.184087	R-184087	MCZ	B. intermedia	211102	unused b/c low quality
Bi.184092.250	R-184092	MCZ	B. intermedia	211102
Bi.184095.250	R-184095	MCZ	B. intermedia	211102
Bi.184096.250	R-184096	MCZ	B. intermedia	211102
Bi.184101.225	R-184101	MCZ	B. intermedia	211102
Bi.184102.200	R-184102	MCZ	B. intermedia	211102
NA	R-183929	MCZ	B. intermedia	211102	unused b/c no file with corresponding ID
Pl.187945.675	R-187945	MCZ	P. lepidopodus	211102	excluded per sample size
Pl.187946.150	R-187946	MCZ	P. lepidopodus	211102	excluded per sample size
Pl.187947	R-187947	MCZ	P. lepidopodus	211102	excluded per sample size; unused b/c low quality
Pl.187948.175	R-187948	MCZ	P. lepidopodus	211102	excluded per sample size
Pl.187949.187	R-187949	MCZ	P. lepidopodus	211102	excluded per sample size
NA	R-24470	MCZ	P. nigriceps	211102	accidental
Pl.187960.500	R-187960	MCZ	P. lepidopodus	211102	excluded per sample size
Pl.187959.475	R-187959	MCZ	P. lepidopodus	211102	excluded per sample size
Pl.187951.475	R-187951	MCZ	P. lepidopodus	211102	excluded per sample size
Pl.187953.400	R-187953	MCZ	P. lepidopodus	211102	excluded per sample size
Pl.187962.500	R-187962	MCZ	P. lepidopodus	211102	excluded per sample size
Pl.187963.775	R-187963	MCZ	P. lepidopodus	211102	excluded per sample size
Pl.187954.600	R-187954	MCZ	P. lepidopodus	211102	excluded per sample size
Pl.187965.550	R-187965	MCZ	P. lepidopodus	211102	excluded per sample size
Pl.187961.475	R-187961	MCZ	P. lepidopodus	211102	excluded per sample size
Pl.187956.675	R-187956	MCZ	P. lepidopodus	211102	excluded per sample size
Pl.187964.725	R-187964	MCZ	P. lepidopodus	211102	excluded per sample size
Pl.187966.700	R-187966	MCZ	P. lepidopodus	211102	excluded per sample size
Pl.187955.400	R-187955	MCZ	P. lepidopodus	211102	excluded per sample size
Pl.187950.175	R-187950	MCZ	P. lepidopodus	211102	excluded per sample size
Pl.187952.175	R-187952	MCZ	P. lepidopodus	211102	excluded per sample size
Pl.187957.200	R-197957	MCZ	P. lepidopodus	211102	excluded per sample size
Pl.187958.175	R-187958	MCZ	P. lepidopodus	211102	excluded per sample size
Bi.183926.250	R-183926	MCZ	B. intermedia	212106
NA	R-183976	MCZ	B. intermedia	212106	unused b/c sufficient sample
Bi.183971.225	R-183971	MCZ	B. intermedia	212106
Bi.183965.250	R-183965	MCZ	B. intermedia	212106
Bi.183978	R-183978	MCZ	B. intermedia	212106
Bi.183937.375	R-183937	MCZ	B. intermedia	212106
Bi.183957.225	R-183957	MCZ	B. intermedia	212106
NA	R-183932	MCZ	B. intermedia	212106	unused b/c sufficient sample
Bi.183930.225	R-183930	MCZ	B. intermedia	212106
Bi.183962.300	R-183962	MCZ	B. intermedia	212106
NA	R-183977	MCZ	B. intermedia	212106	unused b/c sufficient sample
NA	R-183938	MCZ	B. intermedia	212106	unused b/c sufficient sample
Bi.183943	R-183943	MCZ	B. intermedia	212106	unused b/c low quality
Bi.183941.250	R-183941	MCZ	B. intermedia	212106	unused b/c sufficient sample and fe potentially broken
Bi.183953.225	R-183953	MCZ	B. intermedia	212106	unused b/c broken rpg and cannot landmark fe.an
NA	R-183936	MCZ	B. intermedia	212106	unused b/c sufficient sample
Bi.184091	R-184091	MCZ	B. intermedia	212106	unused b/c low quality
NA	R-184082	MCZ	B. intermedia	212106	unused b/c sufficient sample
NA	R-184044	MCZ	B. intermedia	212106	unused b/c sufficient sample
Bi.183985.300	R-183985	MCZ	B. intermedia	212106	unused b/c broken rpg and cannot landmark fe.an
Bi.184094.350	R-184094	MCZ	B. intermedia	212106
Bi.184040.250	R-184040	MCZ	B. intermedia	212106	unused b/c could not landmark lfe
Bi.184054.275	R-184054	MCZ	B. intermedia	212106
NA	R-183983	MCZ	B. intermedia	212106	unused b/c sufficient sample
Bi.184015.250	R-184015	MCZ	B. intermedia	212106
Bi.184050.225	R-184050	MCZ	B. intermedia	212106	unused b/c could not landmark lpg or lfe
NA	R-184070	MCZ	B. intermedia	212106	unused b/c sufficient sample
Bi.184063.250	R-184063	MCZ	B. intermedia	212106
NA	R-184088	MCZ	B. intermedia	212106	unused b/c sufficient sample
Bi.183989.275	R-183989	MCZ	B. intermedia	212106
Bi.184048.250	R-184048	MCZ	B. intermedia	212106
Bi.184004.300	R-184004	MCZ	B. intermedia	212106
Bi.183980.250	R-183980	MCZ	B. intermedia	212106	unused b/c sufficient sample size and could not landmark lfe
NA	R-184068	MCZ	B. intermedia	212106	unused b/c sufficient sample
Bi.184005.225	R-184005	MCZ	B. intermedia	212106
Bi.184055.250	R-184055	MCZ	B. intermedia	212106
Bi.184089.200	R-184089	MCZ	B. intermedia	212106
Bi.184064.225	R-184064	MCZ	B. intermedia	212106
Bi.184093.300	R-184093	MCZ	B. intermedia	212106
Bi.184028.250	R-184028	MCZ	B. intermedia	212106
Tt.43354.225	R-43354	MCZ	T. teyon	212106
Tt.43352.150	R-43352	MCZ	T. teyon	212106	unused b/c degrade pg.an and rfe.an structures.
Tt.43353.225	R-43353	MCZ	T. teyon	212106
Tt.43355.225	R-43355	MCZ	T. teyon	212106
Tt.43356.175	R-43356	MCZ	T. teyon	212106
Tt.43357.225	R-53357	MCZ	T. teyon	212106
Tt.126773.225	R-126773	MCZ	T. teyou	212106
Tt.43351.200	R-43351	MCZ	T. teyou	212106

## Sheet: FMNH
LUC ID	Catalog ID	Museum	Species	loan date	notes
Aa.263899.375	263899	FMNH	A. agamodon agamodon	201019
Aa.263912.325	263912	FMNH	A. agamodon agamodon	201019
Aa.264553.350	264553	FMNH	A. agamodon agamodon	201019
Aa.264556.400	264556	FMNH	A. agamodon agamodon	201019
Aa.264559.CuAl.450	264559	FMNH	A. agamodon agamodon	201019
Aa.264571.225	264571	FMNH	A. agamodon agamodon	201019
Aa.264584.350	264584	FMNH	A. agamodon agamodon	201019
Aa.264592.400	264592	FMNH	A. agamodon agamodon	201019
Aa.264593.350	264593	FMNH	A. agamodon agamodon	201019
Aa.264603.375	264603	FMNH	A. agamodon agamodon	201019
Aa.264605.425	264605	FMNH	A. agamodon agamodon	201019
NA	264608	FMNH	A. agamodon agamodon	201019	unused because not scanned
Aa.264610.400	264610	FMNH	A. agamodon agamodon	201019
Aa.264615.400	264615	FMNH	A. agamodon agamodon	201019
Aa.264616.412	264616	FMNH	A. agamodon agamodon	201019
Aa.264619.375	264619	FMNH	A. agamodon agamodon	201019
Aa.264620.450	264620	FMNH	A. agamodon agamodon	201019
Aa.264628.325	264628	FMNH	A. agamodon agamodon	201019
Aa.264630.325	264630	FMNH	A. agamodon agamodon	201019
Aa.264635.375	264635	FMNH	A. agamodon agamodon	201019
Aa.264640.375	264640	FMNH	A. agamodon agamodon	201019
Aa.264644.375	264644	FMNH	A. agamodon agamodon	201019
Aa.264645.225	264645	FMNH	A. agamodon agamodon	201019
Aa.264646.350	264646	FMNH	A. agamodon agamodon	201019
Aa.264678.375	264678	FMNH	A. agamodon agamodon	201019
Aa.264684.275	264684	FMNH	A. agamodon agamodon	201019
Aa.264691.350	264691	FMNH	A. agamodon agamodon	201019
Oa.94940.500	94940	FMNH	O. attenuatus attenuatus	201019
Oa.94941.600	94941	FMNH	O. attenuatus attenuatus	201019
Oa.171945.475	171945	FMNH	O. attenuatus attenuatus	201019
Oa.259704.450	259704	FMNH	O. attenuatus attenuatus	201019
Oa.94936.675	94936	FMNH	O. attenuatus longicaudus	201019
Oa.122639.450	122639	FMNH	O. attenuatus	201019
Oa.257530.350	257530	FMNH	O. attenuatus	201019
NA	266588	FMNH	O. compressus	201019	accidental
Ov.2995.700	2995	FMNH	O. ventralis	201019
Ov.2996.387	2996	FMNH	O. ventralis	201019
Ov.5566.575	5566	FMNH	O. ventralis	201019
Ov.6187.650	6187	FMNH	O. ventralis	201019
Ov.6188.525	6188	FMNH	O. ventralis	201019
Ov.6189.475	6189	FMNH	O. ventralis	201019
Ov.6190.625	6190	FMNH	O. ventralis	201019
Ov.7472.525	7472	FMNH	O. ventralis	201019
Ov.7473.550	7473	FMNH	O. ventralis	201019
Ov.8116.525	8116	FMNH	O. ventralis	201019
Ov.21524.550	21524	FMNH	O. ventralis	201019
Oa.28448	28448	FMNH	O. ventralis	201019	unused because unprocessed, juvenile, low quality scan
Ov.34744.60.120.350	34744	FMNH	O. ventralis	201019
Ov.35882.550	35882	FMNH	O. ventralis	201019
NA	48238	FMNH	O. ventralis	201019	unused because not scanned
NA	48239	FMNH	O. ventralis	201019	unused because juvenile
NA	48241	FMNH	O. ventralis	201019	unused because juvenile
NA	48243	FMNH	O. ventralis	201019	unused because juvenile
Ov.52949.525	52949	FMNH	O. ventralis	201019
Ov.53675.425	53675	FMNH	O. ventralis	201019
Tt.3948.200	3948	FMNH	T. teyou	201019
Tt.3949.225	3949	FMNH	T. teyou	201019
Tt.10408	10408	FMNH	T. teyou	201019	unused
Tt.10636.575	10636	FMNH	T. teyou	201019
Tt.10873.1.200	10873	FMNH	T. teyou	201019	assigned an ID number within batch
Tt.10873.2.225	10873	FMNH	T. teyou	201019	assigned an ID number within batch
Tt.10873.3.200	10873	FMNH	T. teyou	201019	assigned an ID number within batch
Tt.10873.4.300	10873	FMNH	T. teyou	201019	assigned an ID number within batch
Tt.10873.5.150	10873	FMNH	T. teyou	201019	assigned an ID number within batch
Tt.10873.6.425	10873	FMNH	T. teyou	201019	assigned an ID number within batch
Tt.10873.7.225	10873	FMNH	T. teyou	201019	assigned an ID number within batch
Tt.10873.8	10873	FMNH	T. teyou	201019	unused, assigned an ID number within batch
Tt.10873.9.625	10873	FMNH	T. teyou	201019	assigned an ID number within batch
Tt.10873.10.750	10873	FMNH	T. teyou	201019	assigned an ID number within batch
Tt.10873.11.450	10873	FMNH	T. teyou	201019	assigned an ID number within batch
Tt.80085.225	80085	FMNH	T. teyou	201019
Tt.80086.225	80086	FMNH	T. teyou	201019
Tt.80087.225	80087	FMNH	T. teyou	201019
Tt.80088.225	80088	FMNH	T. teyou	201019
Tt.80090.275	80090	FMNH	T. teyou	201019
Tt.121920.175	121920	FMNH	T. teyou	201019
Aa.263895	263895	FMNH	A. anguliceps anguliceps	200828
Aa.263897.CuAl.300	263897	FMNH	A. anguliceps anguliceps	200828
Aa.263901	263901	FMNH	A. anguliceps anguliceps	200828
Aa.293906.CuAl.450	263906	FMNH	A. anguliceps anguliceps	200828
Aa.264558.200	264558	FMNH	A. anguliceps anguliceps	200828
Aa.264559.CuAl.450	264559	FMNH	A. anguliceps anguliceps	200828
Aa.264566.CuAl.400	264566	FMNH	A. anguliceps anguliceps	200828
Aa.264567	264567	FMNH	A. anguliceps anguliceps	200828
Aa.264570	264570	FMNH	A. anguliceps anguliceps	200828
Aa.264585	264585	FMNH	A. anguliceps anguliceps	200828
Aa.264609	264609	FMNH	A. anguliceps anguliceps	200828
Aa.264629	264629	FMNH	A. anguliceps anguliceps	200828
Aa.264651	264651	FMNH	A. anguliceps anguliceps	200828
Aa.264652	264652	FMNH	A. anguliceps anguliceps	200828
Aa.264664	264664	FMNH	A. anguliceps anguliceps	200828
Aa.264673	264673	FMNH	A. anguliceps anguliceps	200828
Aa.264674	264674	FMNH	A. anguliceps anguliceps	200828
Aa.264693	264693	FMNH	A. anguliceps anguliceps	200828
Dn.77678	77678	FMNH	D. novaeguineae	200828	excluded per sample size
Dn.77847	77847	FMNH	D. novaeguineae	200828	excluded per sample size
Oa.23474.200	23474	FMNH	O. attenuatus	200828
Oa.275647.450	275647	FMNH	O. attenuatus	200828
Oa.283916.225	283916	FMNH	O. attenuatus	200828
Oa.283917	283917	FMNH	O. attenuatus	200828
NA	202601	FMNH	P. lepidopodus	200828	excluded per sample size
Ss.26885	26885	FMNH	S. sepsoides	200828
Ss.58558	58558	FMNH	S. sepsoides	200828
Ss.58559	58559	FMNH	S. sepsoides	200828
Ss.58568	58568	FMNH	S. sepsoides	200828
Ss.66052	66052	FMNH	S. sepsoides	200828
Ss.66314	66314	FMNH	S. sepsoides	200828
Ss.72157	72157	FMNH	S. sepsoides	200828
Ss.75556	75556	FMNH	S. sepsoides	200828
Ss.78092	78092	FMNH	S. sepsoides	200828
Ss.78974	78974	FMNH	S. sepsoides	200828
Ss.78977	78977	FMNH	S. sepsoides	200828
Tt.10111	10111	FMNH	T. teyou	200828
Tt.10132	10132	FMNH	T. teyou	200828
Tt.10133	10133	FMNH	T. teyou	200828
Tt.10134	10134	FMNH	T. teyou	200828
Tt.10139	10139	FMNH	T. teyou	200828
Tt.10359	10359	FMNH	T. teyou	200828
Tt.10406	10406	FMNH	T. teyou	200828
Tt.10409	10409	FMNH	T. teyou	200828
Tt.10613	10613	FMNH	T. teyou	200828
Tt.80091.250	80091	FMNH	T. teyou	200828
Aa.263900.250	263900	FMNH	A. anguliceps anguliceps	200909
Aa.264550.300	264550	FMNH	A. anguliceps anguliceps	200909
Aa.264562.200	264562	FMNH	A. anguliceps anguliceps	200909
NA	264594	FMNH	A. anguliceps anguliceps	200909	unused because not scanned
NA	264596	FMNH	A. anguliceps anguliceps	200909	unused because not scanned
Aa.264598.225	264598	FMNH	A. anguliceps anguliceps	200909
Aa.264604.500	264604	FMNH	A. anguliceps anguliceps	200909
Aa.264607.187	264607	FMNH	A. anguliceps anguliceps	200909
Aa.264641.400	264641	FMNH	A. anguliceps anguliceps	200909
Aa.264643.400	264643	FMNH	A. anguliceps anguliceps	200909
Aa.264647.350	264647	FMNH	A. anguliceps anguliceps	200909
Aa.264654.70.100.350	264654	FMNH	A. anguliceps anguliceps	200909
Aa.264655.150	264655	FMNH	A. anguliceps anguliceps	200909
Aa.264690.CuAl.375	264690	FMNH	A. anguliceps anguliceps	200909
NA	264890	FMNH	Amphisbaena manni	200909	accidental
NA	14251	FMNH	D. novaeguineae	200909	excluded per sample size
Ib.73904	73904	FMNH	I. braminus	200909	unused because unprocessed, low quality scan
Ib.73905 (ugly)	73905	FMNH	I. braminus	200909	unused because unprocessed, low quality scan
Ib.75301.262	75301	FMNH	I. braminus	200909
Ib.76323.300	76323	FMNH	I. braminus	200909
Ib.83166.250	83166	FMNH	I. braminus	200909
Ib.83167.237	83167	FMNH	I. braminus	200909
Ib.83168.237	83168	FMNH	I. braminus	200909
Ib.83169.225	83169	FMNH	I. braminus	200909
Ib.83173.212	83173	FMNH	I. braminus	200909
Ib.120892.375	120892	FMNH	I. braminus	200909
Ib.120894.387	120894	FMNH	I. braminus	200909
Ib.120895	120895	FMNH	I. braminus	200909	unused because unprocessed, low quality scan
Ib.120897	120897	FMNH	I. braminus	200909	unused because unprocessed, low quality scan
Ib.120898	120898	FMNH	I. braminus	200909	unused because unprocessed, low quality scan
Ib.121199.300	121199	FMNH	I. braminus	200909
Ib.130928.275	130928	FMNH	I. braminus	200909
Ib.140112	140112	FMNH	I. braminus	200909	unused because unprocessed, low quality scan
Ib.152368	152368	FMNH	I. braminus	200909	unused because unprocessed, low quality scan
Ib.152369.350	152369	FMNH	I. braminus	200909
Ib.158644	158644	FMNH	I. braminus	200909	unused because unprocessed, low quality scan
Ib.166755.225	166755	FMNH	I. braminus	200909
Ib.166771.262	166771	FMNH	I. braminus	200909
Ib.178449	178449	FMNH	I. braminus	200909	unused because unproccessed, low quality scan
Ib.178455	178455	FMNH	I. braminus	200909	unused because unprocessed, low quality scan
NA	178456	FMNH	I. braminus	200909	unused because not scanned
Ib.178457	178457	FMNH	I. braminus	200909
Ib.178458	178458	FMNH	I. braminus	200909	unused because unprocessed, pelvic girdle cut off
Ib.178459	178459	FMNH	I. braminus	200909
NA	179240	FMNH	I. braminus	200909	unused because unscanned
Ib.180012	180012	FMNH	I. braminus	200909	unused because unprocessed, low quality scan, specimen moved during CT
Ib.180013	180013	FMNH	I. braminus	200909	unused because unproccessed, low quality scan
Ib.180019	180019	FMNH	I. braminus	200909	unused because unproccessed, low quality scan
Ib.180020.275	180020	FMNH	I. braminus	200909
Ib.180021	180021	FMNH	I. braminus	200909	unused because unproccessed, low quality scan
Oa.69438.225	69438	FMNH	O. attenuatus	200909
Pl.202602	202602	FMNH	P. lepidopodus	200909	excluded per sample size
Ss.618.450	618	FMNH	S. sepsoides	200909
Ss.82951.475	82951	FMNH	S. sepsoides	200909
Ss.152640.575	152640	FMNH	S. sepsoides	200909
Ss.152641.450	152641	FMNH	S. sepsoides	200909
Ss.152642.475	152642	FMNH	S. sepsoides	200909
Ss.152643.425	152643	FMNH	S. sepsoides	200909
Ss.164671.55.140.600	164671	FMNH	S. sepsoides	200909
Tt.9199	9199	FMNH	T. teyou	200909
Tt.44154.200	44154	FMNH	T. teyou	200909
Tt.44155	44155	FMNH	T. teyou	200909	unused
Tt.217266.200	217266	FMNH	T. teyou	200909
Tt.259783.300	259783	FMNH	T. teyou	200909	unused because unproccessed, broken pg and cut off fe
Oa.2971.500	2971	FMNH	O. attenuatus	200306
Oa.8756.425	8756	FMNH	O. attenuatus	200306
Oa.19261.350	19261	FMNH	O. attenuatus	200306
Oa.25755.225	25755	FMNH	O. attenuatus	200306
Oa.40802.525	40802	FMNH	O. attenuatus	200306
Ss.48491.550	48491	FMNH	S. sepsoides	200306
Ss.48492.875	48492	FMNH	S. sepsoides	200306
Ss.58284.55.140.500	58284	FMNH	S. sepsoides	200306
Ss.58557.975	58557	FMNH	S. sepsoides	200306
Ss.58560.1350	58560	FMNH	S. sepsoides	200306
Ss.58562.55.140.600	58562	FMNH	S. sepsoides	200306
Ss.58564.1050	58564	FMNH	S. sepsoides	200306
Ss.58565.55.140.675	58565	FMNH	S. sepsoides	200306
Ss.63944.975	63944	FMNH	S. sepsoides	200306
Ss.63946.1500	63946	FMNH	S. sepsoides	200306
Ss.63947.1450	63947	FMNH	S. sepsoides	200306
Ss.66049.1050	66049	FMNH	S. sepsoides	200306
Ss.66050.1175	66050	FMNH	S. sepsoides	200306
Ss.66051.975	66051	FMNH	S. sepsoides	200306
Ss.66055.55.140.625	66055	FMNH	S. sepsoides	200306
Ss.67232.925	67232	FMNH	S. sepsoides	200306
Ss.69281.975	69281	FMNH	S. sepsoides	200306
Ss.69284.550	69284	FMNH	S. sepsoides	200306
Ss.69285.1250	69285	FMNH	S. sepsoides	200306
Ss.69287.1025	69287	FMNH	S. sepsoides	200306
Ss.72160.1500	72160	FMNH	S. sepsoides	200306
Ss.72161.55.140.650	72161	FMNH	S. sepsoides	200306
Ss.72162.55.140.575	72162	FMNH	S. sepsoides	200306
Ss.72163.55.140.775	72163	FMNH	S. sepsoides	200306
Ss.72164.1025	72164	FMNH	S. sepsoides	200306
Ss.72165.1000	72165	FMNH	S. sepsoides	200306
Ss.78083.1275	78083	FMNH	S. sepsoides	200306
Ss.78084.1500	78084	FMNH	S. sepsoides	200306
Ss.78086.1150	78086	FMNH	S. sepsoides	200306
Ss.78087.55.140.700	78087	FMNH	S. sepsoides	200306
Ss.78089.55.140.625	78089	FMNH	S. sepsoides	200306
Ss.78090.1300	78090	FMNH	S. sepsoides	200306
Ss.78091.1550	78091	FMNH	S. sepsoides	200306
Ss.78973.3.550	78973	FMNH	S. sepsoides	200306
Ss.78978.55.140.575	78978	FMNH	S. sepsoides	200306
Ss.78979.1850	78979	FMNH	S. sepsoides	200306
Ss.81175.1150	81175	FMNH	S. sepsoides	200306
Tt.10112.600	10112	FMNH	T. teyou	200306
Tt.10136.650	10136	FMNH	T. teyou	200306
Tt.10137.700	10137	FMNH	T. teyou	200306
Tt.10140.675	10140	FMNH	T. teyou	200306
Tt.10197.700	10197	FMNH	T. teyou	200306
Tt.10198.775	10198	FMNH	T. teyou	200306
Tt.10246.650	10246	FMNH	T. teyou	200306
Tt.10403.775	10403	FMNH	T. teyou	200306
Tt.10404.700	10404	FMNH	T. teyou	200306
Tt.10405.750	10405	FMNH	T. teyou	200306
Tt.10410.650	10410	FMNH	T. teyou	200306
Tt.10411.725	10411	FMNH	T. teyou	200306
Tt.10501.750	10501	FMNH	T. teyou	200306
Tt.10607.575	10607	FMNH	T. teyou	200306
Tt.10614.625	10614	FMNH	T. teyou	200306
Tt.10835.662	10835	FMNH	T. teyou	200306
Tt.10864.950	10864	FMNH	T. teyou	200306
Tt.80089.775	80089	FMNH	T. teyou	200306
Ib.585.250	585	FMNH	I. braminus	200115
Ib.6640.125	6640	FMNH	I. braminus	200115
Ib.6641.125	6641	FMNH	I. braminus	200115
Ib.6642.250	6642	FMNH	I. braminus	200115
Ib.6643.100	6643	FMNH	I. braminus	200115
Ib.6644.200	6644	FMNH	I. braminus	200115
Ib.6645.150	6645	FMNH	I. braminus	200115
Ib.6646.250	6646	FMNH	I. braminus	200115
Ib.6647.200	6647	FMNH	I. braminus	200115
Ib.6649.150	6649	FMNH	I. braminus	200115
Ib.8916.100	8916	FMNH	I. braminus	200115
Ib.15037.300	15037	FMNH	I. braminus	200115
Ib.18283.175	18283	FMNH	I. braminus	200115	IN missing DCMs
Ib.38285.175	38285	FMNH	I. braminus	200115	IN missing DCMs
Ib.42729.225	42729	FMNH	I. braminus	200115
Ib.42734.250	42734	FMNH	I. braminus	200115
Ib.43631.rescan.237	43631	FMNH	I. braminus	200115
Ib.53224.300	53224	FMNH	I. braminus	200115
Ib.53226.200	53226	FMNH	I. braminus	200115
Ib.53227.150	53227	FMNH	I. braminus	200115
Ib.53228.400	53228	FMNH	I. braminus	200115
Ib.53229.125	53229	FMNH	I. braminus	200115
Ib.53230.rescan.262	53230	FMNH	I. braminus	200115
Ib.53231.200	53231	FMNH	I. braminus	200115	unused because DCMs missing
Ib.53232.125	53232	FMNH	I. braminus	200115
Ib.53233.215	53233	FMNH	I. braminus	200115
Ib.53234.225	53234	FMNH	I. braminus	200115
Ib.53236.162	53236	FMNH	I. braminus	200115
Ib.53238.162	53238	FMNH	I. braminus	200115
Ib.53239.237	53239	FMNH	I. braminus	200115
Ib.53240.175	53240	FMNH	I. braminus	200115
Ib.53241.200	53241	FMNH	I. braminus	200115
Ib.53242.200	53242	FMNH	I. braminus	200115
Ib.53243.225	53243	FMNH	I. braminus	200115
Ib.53244.275	53244	FMNH	I. braminus	200115
Ib.53245.rescan.175	53245	FMNH	I. braminus	200115
Ib.53246.200	53246	FMNH	I. braminus	200115
Ib.53249.182	53249	FMNH	I. braminus	200115
Ib.53250.ugly.182	53250	FMNH	I. braminus	200115
Ib.53251.475	53251	FMNH	I. braminus	200115
Ib.53252.162	53252	FMNH	I. braminus	200115
Ib.53253.250	53253	FMNH	I. braminus	200115
Ib.53254.rescan.375	53254	FMNH	I. braminus	200115
Ib.53256.308	53256	FMNH	I. braminus	200115
Ib.53257.225	53257	FMNH	I. braminus	200115
Ib.53258.162	53258	FMNH	I. braminus	200115
Ib.53259.250	53259	FMNH	I. braminus	200115
Ib.53260.250	53260	FMNH	I. braminus	200115
Ib.53261.70.100.350	53261	FMNH	I. braminus	200115
Ib.53262.212	53262	FMNH	I. braminus	200115
Ib.53263.250	53263	FMNH	I. braminus	200115
Ib.53264.262	53264	FMNH	I. braminus	200115
Ib.53265.100	53265	FMNH	I. braminus	200115
Ib.53266.200	53266	FMNH	I. braminus	200115
Ib.53267.135	53267	FMNH	I. braminus	200115
Ib.53268.70.100.325	53268	FMNH	I. braminus	200115
Ib.53269.240	53269	FMNH	I. braminus	200115
Ib.58903.225	58903	FMNH	I. braminus	200115
Ib.58904.210	58904	FMNH	I. braminus	200115
Ib.58905.150	58905	FMNH	I. braminus	200115
Ib.58906.200	58906	FMNH	I. braminus	200115
Ib.58907.113	58907	FMNH	I. braminus	200115
Ib.58908.190	58908	FMNH	I. braminus	200115	IN missing DCMs
Ib.58909.200	58909	FMNH	I. braminus	200115
Ib.60690.237	60690	FMNH	I. braminus	200115
Ib.60691.212	60691	FMNH	I. braminus	200115
Ib.60692.175	60692	FMNH	I. braminus	200115
Ib.60693.225	60693	FMNH	I. braminus	200115
Ib.60694.100	60694	FMNH	I. braminus	200115
Ib.60695.325	60695	FMNH	I. braminus	200115
Ib.60696.200	60696	FMNH	I. braminus	200115
Ib.60697.160	60697	FMNH	I. braminus	200115
Ib.60698.275	60698	FMNH	I. braminus	200115
Ib.67407.175	67407	FMNH	I. braminus	200115
Ib.67408.325	67408	FMNH	I. braminus	200115
Ib.286480.375	286480	FMNH	I. braminus	200115
Aa.264658.CuAl.550	264568	FMNH	A. anguliceps anguliceps	191206
Aa.264618.CuAl.250	264618	FMNH	A. anguliceps anguliceps	191206
Aa.264676	264676	FMNH	A. anguliceps anguliceps	191206
Aa.264658.CuAl.550	264658	FMNH	A. anguliceps anguliceps	191206
Aa.264675.CuAl.475	264675	FMNH	A. anguliceps anguliceps	191206
Aa.264655.150	264555	FMNH	A. anguliceps anguliceps	191206
Aa.264688.CuAl.550	264688	FMNH	A. anguliceps anguliceps	191206
Aa.264599	264599	FMNH	A. anguliceps anguliceps	191206
Aa.264661.CuAl.600	264661	FMNH	A. anguliceps anguliceps	191206
Aa.264682.CuAl.425	264682	FMNH	A. anguliceps anguliceps	191206
NA	62458	FMNH	Anguis fragilis	191206	unused, test
NA	62457	FMNH	Anguis fragilis	191206	unused, test
NA	62465	FMNH	Anguis fragilis	191206	unused, test
NA	134372	FMNH	Anguis fragilis	191206	unused, test
NA	62466	FMNH	Anguis fragilis	191206	unused, test
NA	78361	FMNH	Anguis fragilis	191206	unused, test
NA	109431	FMNH	Anguis fragilis	191206	unused, test
NA	55493	FMNH	Rhineura floridana	191206	unused, test
NA	43396	FMNH	Rhineura floridana	191206	unused, test
NA	43404	FMNH	Rhineura floridana	191206	unused, test
NA	35137	FMNH	Rhineura floridana	191206	unused, test
NA	35136	FMNH	Rhineura floridana	191206	unused, test
NA	265117	FMNH	Bipes biporus	191206	unused, test
NA	265790	FMNH	Bipes biporus	191206	unused, test
NA	265125	FMNH	Bipes biporus	191206	unused, test
NA	265109	FMNH	Bipes biporus	191206	unused, test
NA	265108	FMNH	Bipes biporus	191206	unused, test
NA	265616	FMNH	Monopeltis capensis	191206	unused, test
NA	265617	FMNH	Monopeltis capensis	191206	unused, test
NA	265472	FMNH	Monopeltis capensis	191206	unused, test
NA	265475	FMNH	Monopeltis capensis	191206	unused, test
NA	265557	FMNH	Monopeltis capensis	191206	unused, test
Oa.35040.70.100.300	35040	FMNH	O. attenuatus	191206
Oa.53165.70.100.130	53165	FMNH	O. attenuatus	191206
Oa.8755.70.100.100	8755	FMNH	O. attenuatus	191206
Oa.33653.70.100.125	33653	FMNH	O. attenuatus	191206
Oa.47503.70.100.125	47503	FMNH	O. attenuatus	191206
Ib.53225.70.100.350	53225	FMNH	I. braminus	191206
Ib.53237.70.100.325	53237	FMNH	I. braminus	191206
Ib.53235.70.100.250	53235	FMNH	I. braminus	191206
Ib.53268.70.100.325	53268	FMNH	I. braminus	191206
Ib.53261.70.100.350	53261	FMNH	I. braminus	191206
NA	262210	FMNH	Xenopeltis unicolor	191206	unused, test
NA	263379	FMNH	Xenopeltis unicolor	191206	unused, test
NA	109462	FMNH	Trogonophis weigmanni elegans	191206	unused, test
NA	109463	FMNH	Trogonophis weigmanni elegans	191206	unused, test
NA	265697	FMNH	Trogonophis weigmanni elegans	191206	unused, test
NA	265677	FMNH	Trogonophis weigmanni	191206	unused, test
NA	265684	FMNH	Trogonophis weigmanni	191206	unused, test
Ov.286679.70.100 (2).250	286679	FMNH	O. ventralis	191206
Ov.94937.70.100	94937	FMNH	O. ventralis	191206
Ov.69440.70.100	69440	FMNH	O. ventralis	191206
Ov.94939.70.100	94939	FMNH	O. ventralis	191206
Ov.95098.70.100	95098	FMNH	O. ventralis	191206
NA	16026	FMNH	Scleotes bipes	191206	unused, test
NA	16025	FMNH	Scleotes bipes	191206	unused, test
NA	204875	FMNH	Scleotes bipes	191206	unused, test
NA	204877	FMNH	Scleotes bipes	191206	unused, test
NA	204876	FMNH	Scleotes bipes	191206	unused, test
NA	121730	FMNH	Plestiodon reynoldsi	191206	unused, test
NA	121724	FMNH	Plestiodon reynoldsi	191206	unused, test
NA	121725	FMNH	Plestiodon reynoldsi	191206	unused, test
NA	121726	FMNH	Plestiodon reynoldsi	191206	unused, test
NA	121728	FMNH	Plestiodon reynoldsi	191206	unused, test
NA	95851	FMNH	Hemiergis peronii	191206	unused, test
NA	97296	FMNH	Hemiergis peronii	191206	unused, test
NA	97295	FMNH	Hemiergis peronii	191206	unused, test
NA	31543	FMNH	Hemiergis peronii	191206	unused, test
NA	31544	FMNH	Hemiergis peronii	191206	unused, test
NA	165776	FMNH	Bachia bicolor	191206	unused, test
NA	165775	FMNH	Bachia bicolor	191206	unused, test
NA	165777	FMNH	Bachia bicolor	191206	unused, test
Aa.263897.CuAl.300	263897	FMNH	A. anguliceps anguliceps	200130
Aa.263898.CuAl.512	263898	FMNH	A. anguliceps anguliceps	200130
Aa.263903.CuAl (1)	263903	FMNH	A. anguliceps anguliceps	200130
Aa.263904.CuAl.450	263904	FMNH	A. anguliceps anguliceps	200130
Aa.263905.CuAl.400	263905	FMNH	A. anguliceps anguliceps	200130
Aa.293906.CuAl.450	263906	FMNH	A. anguliceps anguliceps	200130
Aa.263907.CuAl.500	263907	FMNH	A. anguliceps anguliceps	200130
Aa.264546.CuAl.375	264546	FMNH	A. anguliceps anguliceps	200130
Aa.264547.2.CuAl.387	264547	FMNH	A. anguliceps anguliceps	200130
Aa.264552.787	264552	FMNH	A. anguliceps anguliceps	200130
Aa.264560.CuAl.500	264560	FMNH	A. anguliceps anguliceps	200130
Aa.264561.CuAl.487	264561	FMNH	A. anguliceps anguliceps	200130
Aa.264563.CuAl.537	264563	FMNH	A. anguliceps anguliceps	200130
Aa.264564.CuAl.550	264564	FMNH	A. anguliceps anguliceps	200130
Aa.264565.CuAl.550	264565	FMNH	A. anguliceps anguliceps	200130
Aa.264566.CuAl.400	264566	FMNH	A. anguliceps anguliceps	200130
Aa.264568.55.140.175	264568	FMNH	A. anguliceps anguliceps	200130
Aa.264569.CuAl.575	264569	FMNH	A. anguliceps anguliceps	200130
Aa.264572.CuAl.250	264572	FMNH	A. anguliceps anguliceps	200130
Aa.264573.CuAl.900	264573	FMNH	A. anguliceps anguliceps	200130
Aa.264582.CuAl.500	264582	FMNH	A. anguliceps anguliceps	200130
Aa.264583.CuAl.500	264583	FMNH	A. anguliceps anguliceps	200130
Aa.264586.CuAl.550	264586	FMNH	A. anguliceps anguliceps	200130
Aa.264587.CuAl.500	264587	FMNH	A. anguliceps anguliceps	200130
Aa.264588.CuAl.475	264588	FMNH	A. anguliceps anguliceps	200130
Aa.264589.CuAl.500	264589	FMNH	A. anguliceps anguliceps	200130
Aa.264590.CuAl.500	264590	FMNH	A. anguliceps anguliceps	200130
Aa.264595.CuAl.500	264595	FMNH	A. anguliceps anguliceps	200130
Aa.264597.1.650	264597	FMNH	A. anguliceps anguliceps	200130
Aa.264601.600	264601	FMNH	A. anguliceps anguliceps	200130
Aa.264604.500	264604	FMNH	A. anguliceps anguliceps	200130
Aa.264606.CuAl.550	264606	FMNH	A. anguliceps anguliceps	200130
Aa.264611.CuAl.525	264611	FMNH	A. anguliceps anguliceps	200130
Aa.264612.CuAl.225	264612	FMNH	A. anguliceps anguliceps	200130
Aa.264614.612	264614	FMNH	A. anguliceps anguliceps	200130
Aa.264618.CuAl.250	264618	FMNH	A. anguliceps anguliceps	200130
Aa.264623.CuAl.613	264623	FMNH	A. anguliceps anguliceps	200130
Aa.264626.CuAl.500	264626	FMNH	A. anguliceps anguliceps	200130
Aa.264631.CuAl.475	264631	FMNH	A. anguliceps anguliceps	200130
Aa.264632.CuAl.512	264632	FMNH	A. anguliceps anguliceps	200130
Aa.264633.CuAl.450	264633	FMNH	A. anguliceps anguliceps	200130
Aa.264635.375	264635	FMNH	A. anguliceps anguliceps	200130
Aa.264636.CuAl.550	264636	FMNH	A. anguliceps anguliceps	200130
Aa.264648.CuAl.450	263648	FMNH	A. anguliceps anguliceps	200130
Aa.264653.CuAl.475	264653	FMNH	A. anguliceps anguliceps	200130
Aa.264654.70.100.350	264654	FMNH	A. anguliceps anguliceps	200130
Aa.264656.CuAl.550	264656	FMNH	A. anguliceps anguliceps	200130
Aa.264657.CuAl.500	264657	FMNH	A. anguliceps anguliceps	200130
Aa.264658.CuAl.550	264658	FMNH	A. anguliceps anguliceps	200130
Aa.264659.CuAl.500	264659	FMNH	A. anguliceps anguliceps	200130
Aa.264660.CuAl.550	264660	FMNH	A. anguliceps anguliceps	200130
Aa.264661.CuAl.600	264661	FMNH	A. anguliceps anguliceps	200130
Aa.264662.CuAl.600	264662	FMNH	A. anguliceps anguliceps	200130
Aa.264663.CuAl.487	264663	FMNH	A. anguliceps anguliceps	200130
Aa.264665.CuAl.400	264665	FMNH	A. anguliceps anguliceps	200130
Aa.264666.CuAl.625	264666	FMNH	A. anguliceps anguliceps	200130
Aa.264668.CuAl.525	264668	FMNH	A. anguliceps anguliceps	200130
Aa.264670.737	264670	FMNH	A. anguliceps anguliceps	200130
Aa.264671.CuAl.550	264671	FMNH	A. anguliceps anguliceps	200130
Aa.264672.CuAl.537	264672	FMNH	A. anguliceps anguliceps	200130
Aa.264675.CuAl.475	264675	FMNH	A. anguliceps anguliceps	200130
Aa.264677.CuAl.762	264677	FMNH	A. anguliceps anguliceps	200130
Aa.264679.CuAl.487	264679	FMNH	A. anguliceps anguliceps	200130
Aa.264680.CuAl.425	264680	FMNH	A. anguliceps anguliceps	200130
Aa.264681.800	264681	FMNH	A. anguliceps anguliceps	200130
Aa.264682.CuAl.425	264682	FMNH	A. anguliceps anguliceps	200130
Aa.264683.712	264683	FMNH	A. anguliceps anguliceps	200130
Aa.264686.3.692	264686	FMNH	A. anguliceps anguliceps	200130
Aa.264688.CuAl.550	264688	FMNH	A. anguliceps anguliceps	200130
Aa.264690.CuAl.375	264690	FMNH	A. anguliceps anguliceps	200130
Aa.264692.CuAl (2).375	264692	FMNH	A. anguliceps anguliceps	200130
Aa.264695.CuAl.425	264695	FMNH	A. anguliceps anguliceps	200130
Oa.8088.70.100.125	8088	FMNH	O. attenuatus	200130
Oa.8757.60.120	8757	FMNH	O. attenuatus	200130
Oa.17022.60.120.300	17022	FMNH	O. attenuatus	200130
Oa.23474.200	23474	FMNH	O. attenuatus	200130
Oa.33653.70.100.125	33653	FMNH	O. attenuatus	200130
Oa.35860.70.100.250	35860	FMNH	O. attenuatus	200130
NA	52948	FMNH	O. attenuatus	200130	unused because not scanned
Oa.53166.70.100.150	53166	FMNH	O. attenuatus	200130
Oa.55077.70.100.250	55077	FMNH	O. attenuatus	200130
Ss.48492.875	48492	FMNH	S. sepsoides	200130
Ss.58284.55.140.500	58284	FMNH	S. sepsoides	200130
Ss.58561.55.140.600	58561	FMNH	S. sepsoides	200130
Ss.58562.55.140.600	58562	FMNH	S. sepsoides	200130
Ss.58563.55.140.725	58563	FMNH	S. sepsoides	200130
Ss.58565.55.140.675	58565	FMNH	S. sepsoides	200130
Ss.58566.55.140.650	58566	FMNH	S. sepsoides	200130
Ss.58567.55.140.575	58567	FMNH	S. sepsoides	200130
Ss.63942.55.140.1300	63942	FMNH	S. sepsoides	200130
Ss.63943.55.140.700	63943	FMNH	S. sepsoides	200130
Ss.63947.1450	63947	FMNH	S. sepsoides	200130
Ss.66048.55.140.2.650	66048	FMNH	S. sepsoides	200130
Ss.66050.1175	66050	FMNH	S. sepsoides	200130
Ss.66051.975	66051	FMNH	S. sepsoides	200130
Ss.66052	66052	FMNH	S. sepsoides	200130
Ss.66053.55.140.725	66053	FMNH	S. sepsoides	200130
Ss.66054.50.140.450	66054	FMNH	S. sepsoides	200130
Ss.66055.55.140.625	66055	FMNH	S. sepsoides	200130
Ss.66314	66314	FMNH	S. sepsoides	200130
Ss.66315.55.140.650	66315	FMNH	S. sepsoides	200130
Ss.69281.975	69281	FMNH	S. sepsoides	200130
Ss.69283.50.140.600	69283	FMNH	S. sepsoides	200130
Ss.69285.1250	69285	FMNH	S. sepsoides	200130
Ss.69286.50.140.625	69286	FMNH	S. sepsoides	200130
Ss.72158.55.140.475	72158	FMNH	S. sepsoides	200130
Ss.72159.55.140.700	72159	FMNH	S. sepsoides	200130
Ss.72161.55.140.650	72161	FMNH	S. sepsoides	200130
Ss.72162.55.140.575	72162	FMNH	S. sepsoides	200130
Ss.72163.55.140.775	72163	FMNH	S. sepsoides	200130
Ss.72166.55.140.750	72166	FMNH	S. sepsoides	200130
Ss.72167.50.140.700	72167	FMNH	S. sepsoides	200130
Ss.74426.55.140.625	74426	FMNH	S. sepsoides	200130
Ss.78084.1500	78084	FMNH	S. sepsoides	200130
Ss.78085.55.140.600	78085	FMNH	S. sepsoides	200130
Ss.78086.1150	78086	FMNH	S. sepsoides	200130
Ss.78087.55.140.700	78087	FMNH	S. sepsoides	200130
Ss.78088.55.140.625	78088	FMNH	S. sepsoides	200130
Ss.78089.55.140.625	78089	FMNH	S. sepsoides	200130
Ss.78091.1550	78091	FMNH	S. sepsoides	200130
Ss.78092	78092	FMNH	S. sepsoides	200130
Ss.78978.55.140.575	78978	FMNH	S. sepsoides	200130
Ss.80003.55.140.625	80003	FMNH	S. sepsoides	200130

## Sheet: MVZ
LUC ID	Catalog ID	Museum	Species	loan date	cite as	notes
Tt.127300	127300	YPM	T. teyou	NA (from Morphosource)	Migrated MorphoSource 1 Media Citation Instructions: Museum of Vertebrate Zoology at Berkeley provided access to these data , the collection of which was funded by oVert TCN. The files were downloaded from www.MorphoSource.org, Duke University.	excluded from analysis b/c outlier
					https://www.morphosource.org/docs/citation

## Sheet: YPM
LUC ID	LUC ID	Catalog ID	Museum	Species	loan date	cite as
Tt.127300	Pl.14699	14699	YPM	P. lepidopodus	NA (from morphosource)	Migrated MorphoSource 1 Media Citation Instructions: Museum of Vertebrate Zoology at Berkeley provided access to these data , the collection of which was funded by oVert TCN. The files were downloaded from www.MorphoSource.org, Duke University.
						https://www.morphosource.org/docs/citation

## Sheet: UF
LUC ID	Catalog ID	Museum	Species	loan date	cited as	notes
NA	H-33488	UF	D. novaeguineae	NA (from Morphosource)	Migrated MorphoSource 1 Media Citation Instructions: Museum of Vertebrate Zoology at Berkeley provided access to these data , the collection of which was funded by oVert TCN. The files were downloaded from www.MorphoSource.org, Duke University.	excluded per sample size
					https://www.morphosource.org/docs/citation
